# Supplementary material for: Perceptions of COVID-19 Maternal Vaccination among Pregnant Women and Healthcare Workers and Factors That Influence Vaccine Acceptance: A Cross-Sectional Study in Barcelona, Spain
Source: Vaccines (Basel). 2022 Nov 15;10(11):1930. doi: 10.3390/vaccines10111930 (PMC9692476; doi:10.3390/vaccines10111930)
Supplement: Supplementary file 1 [file vaccines-10-01930-s001.zip]

Archive with 1 entries (1 files):
- vaccines-1998563-supplementary.pdf
